# Supplementary material for: The body mass-maximum speed relationship and the athletic capability of giant proboscideans and sauropods
Source: Sci Rep. 2025 Dec 24;16:2671. doi: 10.1038/s41598-025-32536-3 (PMC12823561; doi:10.1038/s41598-025-32536-3)
Supplement: Supplementary file 1 — Supplementary Material 1 [file 41598_2025_32536_MOESM1_ESM.xls]

## Sheet: Suppl Table 2
GDC REGRESSION
Species	Speed predicted	Observed/predicted
Loxodonta africana	34.7139	0.616007
Elephas maximus	35.8831	0.682215
Hippopotamus amphibius	34.6591	0.727082
Ceratotherium simum	37.7332	0.667847
Diceros bicornis	42.3057	1.04956
Giraffa camelopardalis	43.7805	0.904512
Syncerus caffer	46.3075	0.621929
Bison bison	44.7966	0.642906
Bos sauveli	45.3941	0.634444
Taurotragus oryx	46.137	0.936341
Camelus dromedarius	47.7761	0.837239
Alces alces	48.9386	1.12944
Equus caballus	49.4378	1.3961
Ursus maritimus	49.9739	0.789572
Equus zebra	50.4067	1.04153
Cervus elaphus	50.4067	1.40824
Connochaetes gnu	50.4067	0.930432
Equus burchelli	50.5095	1.36759
Ursus arctos	50.7446	0.932671
Tapirus bairdii	51.1135	0.770714
Hippotragus equinus	51.2869	1.07808
Connochaetes taurinis	51.3653	1.53365
Equus hemionus	51.4103	1.34253
Panthera tigris	51.9394	1.06309
Alcelaphus buselaphus	52.6101	1.50143
Panthera leo	52.6117	0.868628
Damaliscus lunatus	52.9685	1.30497
Gorilla gorilla	53.0141	0.594891
Ovis canadensis nelsoni	53.1551	0.891459
Ursus americanus	53.2026	0.889326
Oreamnos americanus	53.2373	0.610985
Rangifer tarandus	53.2618	1.48122
Odocoileus hemionus	53.4322	1.12664
Phacochoerus aethiopicus	53.564	1.01264
Lama guanacoe	53.578	1.03232
Odocoileus virginianus	53.6199	1.17618
Capra caucasia	53.6694	0.827795
Homo sapiens	53.4679	0.836389
Dama dama	53.6774	1.19601
Ovis ammon	53.6818	1.10205
Gazella granti	53.6819	1.48668
Crocuta crocuta	53.6728	1.19234
Acinonyx jubatus	53.6653	2.02097
Panthera pardus	53.6613	1.1025
Aepyceros melampus	53.6218	0.86417
Antilocapra americana	53.6018	1.83949
Capreolus capreolus	53.6018	1.10366
Rupicapra rupicapra	53.6018	0.735864
Macropus spp	53.6018	1.19709
Panthera onca	53.493	1.49552
Canis lupus	53.2991	1.18256
Antilope cervicapra	53.2834	1.94321
Hyaena hyaena	53.2265	0.925022
Saiga tatarica	53.1853	1.48312
Antidorcas marsupialis	53.1361	1.80011
Gazella subgutturosa	52.8973	1.81097
Procapra gutturosa	52.8973	1.49431
Capra aegagrus	52.8973	0.838863
Canis familiaris	52.4744	1.25905
Gazella thomsonii	51.8775	1.53943
Lycaon pictus	51.8387	1.32525
Canis latrans	50.6211	1.26016
Presbytis	50.2615	0.72245
Meles meles	49.6946	0.592596
Leopardus pardalis	48.8953	1.24756
Canis aureus	48.6878	1.12882
Procyon lotor	48.3902	0.487081
Canis mesomelas o adustus	47.269	1.24521
Caracal caracal	46.945	1.70412
Vulpes fulva	45.5702	1.55116
Madoqua kirki	45.3352	0.900477
Nasua narica	44.8275	0.591053
Lepus arcticus	44.8274	1.40142
Lepus alleni	44.5524	1.58666
Urocyon cinereoargenteus	44.1604	1.42228
Macropus eugenii	43.9531	0.884524
Marmota monax	43.953	0.357234
Lepus europeus	43.953	1.60808
Lepus townsendii	43.0922	1.27557
Mephitis mephitis	41.2717	0.380433
Felis catus	41.2548	1.1635
Lepus californicus	39.2642	1.59828
Oryctolagus cuniculus	38.8994	1.41279
Lepus americanus	37.1932	1.31833
Sylvilalagus	37.1932	1.05548
Uromys caudimaculatus	35.4321	0.456229
Bettongia penicilata	34.9127	0.690608
Sciurus niger	34.7629	0.670973
Potorus tridactylus	34.1907	0.60828
Isoodon obesulus	31.7406	0.438091
Spermophilopsis leptodactylus	30.4073	1.16221
Spermophilus undulatus	30.4073	0.645571
Sciurus carolinensis	29.3014	0.969417
Spermophilus citellus	29.0599	0.607177
Myrmecobius fasciatus	28.7591	0.470907
Sciurus vulgaris and persicus	27.427	0.716167
Spermophilus beldingi	25.3584	0.502374
Rattus	24.0751	0.395304
Spermophilus saturatus	23.253	0.926068
Tamiasciurus hudsonicus	23.1903	0.635868
Spermophilus tridecemlineatus	19.4509	0.607666
Dasyuroides byrnei	19.1933	1.33701
Spermophilus tereticaudus	18.7944	0.786412
Neotoma lepida	18.6836	0.889655
Mesocricetus brandti	18.6495	0.473659
Tamias striatus	18.0634	0.923539
Dipodomys deserti	17.9153	0.816391
Ammospermophilus leucurus	16.4252	1.02113
Monodelphis brevicaudata	16.3184	0.696647
Pseudomys nanus	15.1904	0.92493
Zymomys argurus	15.1455	0.795855
Elephantulus rupestris	15.0995	1.56296
Dipodomys microps	14.723	1.40077
Antechinus flavipes	14.325	1.13083
Tamias amoenus	14.2221	1.32602
Pseudomys australis	14.1173	1.12752
Heteromys dasmarestianus	14.1173	0.86349
Microtus pennsylvanicus	14.1173	0.763895
Elephantulus edwardii	14.1066	1.37524
Dipodomys ordii	13.8808	0.984208
Lyomis pictus	13.2158	1.26483
Chaetodipus baileyi	12.8574	0.940474
Notomys cervinus	12.3145	1.10943
Notomys cervinus	12.3143	1.13689
Tamias minimus	12.2496	1.3207
Antechinus stuardii	11.8121	1.47174
Pitymys pinetorum	11.5842	0.75683
Zapus trinotatus	11.3478	1.2195
Peromyscus leucopus	10.7593	1.02237
Napeozapus insignis	10.7592	0.78442
Peromyscus leucopus	10.7591	0.993222
Antechinomys laniger	10.7591	1.34876
Notomys alexis	10.6706	1.19344
Perognathus parvus	10.6526	1.14094
Peromyscus maniculatus	10.2314	1.14542
Sminthopsis macroura	9.80573	1.43029
Peromyscus eremicus	9.76455	1.30355
Peromyscus truei	9.65955	1.43902
Onychomys torridus	9.65955	1.04102
Chaetodipus fallax	9.37718	1.32774
Pseudomys hermannbergensis	9.37718	1.30685
Zapus hudsonicus	9.37714	0.931716
Sminthopsis crassicaudata	9.14987	1.22203
Blarina brevicauda	8.91371	0.403872
Mus musculus	8.91365	1.43137
Leggadina forresti	8.79154	1.39386
Cercatetus concinnus	8.66697	0.558771
Peromyscus crinitus	8.32865	1.32968
Microdipodops megacephalus	7.93926	1.33506
Perognathus longimembris	6.85131	1.40484
Mean		1.06336
Standard deviation		0.357521
Nominal ratio between observed and predicted maximum speeds		1
Lower bound		0.705838
Upper bound		1.42088
