# Supplementary material for: The body mass-maximum speed relationship and the athletic capability of giant proboscideans and sauropods
Source: Sci Rep. 2025 Dec 24;16:2671. doi: 10.1038/s41598-025-32536-3 (PMC12823561; doi:10.1038/s41598-025-32536-3)
Supplement: Supplementary file 2 — Supplementary Material 2 [file 41598_2025_32536_MOESM2_ESM.xls]

## Sheet: Suppl Table 3
HJRB SCALING
Species	Speed predicted	Observed/predicted
Loxodonta africana	32.9267	0.649443
Elephas maximus	34.4501	0.710592
Hippopotamus amphibius	31.4987	0.800032
Ceratotherium simum	35.5388	0.709085
Diceros bicornis	42.378	1.04777
Giraffa camelopardalis	44.8301	0.883335
Syncerus caffer	49.349	0.583599
Bison bison	46.5974	0.61806
Bos sauveli	47.6675	0.604185
Taurotragus oryx	49.0309	0.881077
Camelus dromedarius	52.1693	0.766735
Alces alces	54.5025	1.01414
Equus caballus	55.5296	1.24294
Ursus maritimus	56.6474	0.696555
Equus zebra	57.5587	0.912113
Cervus elaphus	57.5587	1.23326
Connochaetes gnu	57.5587	0.814821
Equus burchelli	57.7761	1.19558
Ursus arctos	58.274	0.812163
Tapirus bairdii	59.0565	0.667054
Hippotragus equinus	59.424	0.930459
Connochaetes taurinis	59.5898	1.32198
Equus hemionus	59.6849	1.15641
Panthera tigris	60.7939	0.908249
Alcelaphus buselaphus	62.1384	1.2712
Panthera leo	62.1414	0.735419
Damaliscus lunatus	62.7856	1.10093
Gorilla gorilla	62.861	0.501704
Ovis canadensis nelsoni	63.0794	0.751206
Ursus americanus	63.1466	0.74928
Oreamnos americanus	63.1931	0.514727
Rangifer tarandus	63.2244	1.24782
Odocoileus hemionus	63.3956	0.949573
Phacochoerus aethiopicus	63.4223	0.855232
Lama guanacoe	63.4137	0.872205
Odocoileus virginianus	63.3612	0.995352
Capra caucasia	63.1702	0.703295
Homo sapiens	63.4163	0.705181
Dama dama	63.0841	1.01767
Ovis ammon	62.9818	0.939318
Gazella granti	62.8486	1.26984
Crocuta crocuta	62.6271	1.02186
Acinonyx jubatus	62.517	1.73482
Panthera pardus	62.4656	0.947108
Aepyceros melampus	62.0761	0.746477
Antilocapra americana	61.9129	1.59256
Capreolus capreolus	61.9129	0.955509
Rupicapra rupicapra	61.9129	0.637082
Macropus spp	61.9129	1.0364
Panthera onca	61.1736	1.30775
Canis lupus	60.0929	1.04887
Antilope cervicapra	60.012	1.72534
Hyaena hyaena	59.7261	0.824359
Saiga tatarica	59.5238	1.32518
Antidorcas marsupialis	59.2873	1.61335
Gazella subgutturosa	58.2026	1.6459
Procapra gutturosa	58.2026	1.3581
Capra aegagrus	58.2026	0.7624
Canis familiaris	56.4582	1.17021
Gazella thomsonii	54.2508	1.47209
Lycaon pictus	54.1154	1.26949
Canis latrans	50.2547	1.26935
Presbytis	49.2354	0.737506
Meles meles	47.7205	0.61711
Leopardus pardalis	45.7531	1.33324
Canis aureus	45.2712	1.21401
Procyon lotor	44.5992	0.528484
Canis mesomelas o adustus	42.2477	1.39321
Caracal caracal	41.6159	1.92234
Vulpes fulva	39.136	1.80617
Madoqua kirki	38.7411	1.05375
Nasua narica	37.9137	0.698835
Lepus arcticus	37.9137	1.65698
Lepus alleni	37.4792	1.8861
Urocyon cinereoargenteus	36.8758	1.70324
Macropus eugenii	36.5638	1.06328
Marmota monax	36.5636	0.42943
Lepus europeus	36.5636	1.93307
Lepus townsendii	35.3173	1.55638
Mephitis mephitis	32.9069	0.477139
Felis catus	32.8857	1.4596
Lepus californicus	30.5355	2.05515
Oryctolagus cuniculus	30.1314	1.82389
Lepus americanus	28.3351	1.73046
Sylvilalagus	28.3351	1.38545
Uromys caudimaculatus	26.6215	0.607222
Bettongia penicilata	26.1399	0.922386
Sciurus niger	26.0027	0.89702
Potorus tridactylus	25.4865	0.816021
Isoodon obesulus	23.3953	0.594361
Spermophilopsis leptodactylus	22.3287	1.58269
Spermophilus undulatus	22.3287	0.87914
Sciurus carolinensis	21.4772	1.32258
Spermophilus citellus	21.2949	0.828579
Myrmecobius fasciatus	21.0697	0.642766
Sciurus vulgaris and persicus	20.0946	0.977491
Spermophilus beldingi	18.6462	0.683218
Rattus	17.7828	0.535177
Spermophilus saturatus	17.2424	1.24889
Tamiasciurus hudsonicus	17.2016	0.857246
Spermophilus tridecemlineatus	14.8503	0.795921
Dasyuroides byrnei	14.6937	1.74645
Spermophilus tereticaudus	14.4522	1.02269
Neotoma lepida	14.3854	1.15547
Mesocricetus brandti	14.3649	0.614937
Tamias striatus	14.0133	1.19046
Dipodomys deserti	13.9249	1.05034
Ammospermophilus leucurus	13.0436	1.28586
Monodelphis brevicaudata	12.981	0.875756
Pseudomys nanus	12.3232	1.14013
Zymomys argurus	12.2971	0.980201
Elephantulus rupestris	12.2704	1.92332
Dipodomys microps	12.0523	1.71118
Antechinus flavipes	11.8223	1.37022
Tamias amoenus	11.7628	1.60324
Pseudomys australis	11.7024	1.3602
Heteromys dasmarestianus	11.7024	1.04168
Microtus pennsylvanicus	11.7024	0.92153
Elephantulus edwardii	11.6962	1.65865
Dipodomys ordii	11.5661	1.18117
Lyomis pictus	11.1835	1.49467
Chaetodipus baileyi	10.9776	1.10151
Notomys cervinus	10.666	1.28089
Notomys cervinus	10.6659	1.31259
Tamias minimus	10.6288	1.5221
Antechinus stuardii	10.3777	1.67516
Pitymys pinetorum	10.2468	0.855609
Zapus trinotatus	10.111	1.36867
Peromyscus leucopus	9.77248	1.12561
Napeozapus insignis	9.7724	0.863626
Peromyscus leucopus	9.77236	1.09351
Antechinomys laniger	9.77236	1.48495
Notomys alexis	9.72138	1.30997
Perognathus parvus	9.71098	1.25156
Peromyscus maniculatus	9.46792	1.23778
Sminthopsis macroura	9.22155	1.5209
Peromyscus eremicus	9.19767	1.38389
Peromyscus truei	9.13673	1.52136
Onychomys torridus	9.13673	1.10058
Chaetodipus fallax	8.97252	1.38762
Pseudomys hermannbergensis	8.97252	1.36579
Zapus hudsonicus	8.9725	0.973734
Sminthopsis crassicaudata	8.83996	1.26487
Blarina brevicauda	8.70185	0.413705
Mus musculus	8.70181	1.46621
Leggadina forresti	8.63023	1.41991
Cercatetus concinnus	8.55707	0.565947
Peromyscus crinitus	8.35766	1.32507
Microdipodops megacephalus	8.12671	1.30427
Perognathus longimembris	7.47107	1.2883
Mean		1.11715
Standard deviation		0.376513
Nominal ratio between observed and predicted maximum speeds		1
Lower bound		0.740642
Upper bound		1.49367
