# Supplementary material for: The body mass-maximum speed relationship and the athletic capability of giant proboscideans and sauropods
Source: Sci Rep. 2025 Dec 24;16:2671. doi: 10.1038/s41598-025-32536-3 (PMC12823561; doi:10.1038/s41598-025-32536-3)
Supplement: Supplementary file 3 — Supplementary Material 3 [file 41598_2025_32536_MOESM3_ESM.xls]

## Sheet: Suppl Table 1
Elephant Name	Species	Body mass (Tn)	Speed (km/h)
Luuk Kang	Elephas maximus	1.06	19.44
Luuk Tao	Elephas maximus	0.7	15.12
Prathida	Elephas maximus	1.06	20.16
Wanna Lee	Elephas maximus	0.56	22.32
Luuk Pong	Elephas maximus	0.92	16.2
Maee Kawd	Elephas maximus	2.24	20.16
Phum Phang	Elephas maximus	2.09	20.16
Boon Peng	Elephas maximus	3.16	19.8
Dern Pen	Elephas maximus	0.45	16.56
Doi	Elephas maximus	2.34	18
Kong Ksum	Elephas maximus	0.71	17.64
Deuan Tem	Elephas maximus	2.3	12.96
Fueang Faa	Elephas maximus	2.01	17.28
Nam Phet	Elephas maximus	1.83	17.28
Nong Ae	Elephas maximus	1.3	10.08
Thong Dee	Elephas maximus	2.56	21.6
Boon Mag	Elephas maximus	2.56	14.04
Bun Term	Elephas maximus	2.09	20.16
Suban Nga	Elephas maximus	1.74	21.24
Domme	Elephas maximus	1.06	12.6
Nong Ploi	Elephas maximus	1.42	21.24
Pop	Elephas maximus	1.06	22.32
Bua Thong	Elephas maximus	1.91	9
Coke	Elephas maximus	0.71	17.28
Jawd	Elephas maximus	2.07	15.12
Pok Ding	Elephas maximus	0.93	19.08
Saen Juk	Elephas maximus	0.68	18
Sri Thong	Elephas maximus	0.81	14.76
Tuk Tik	Elephas maximus	0.93	19.08
Uu Thaen	Elephas maximus	3.06	12.96
Wassana	Elephas maximus	1.42	15.12
Big	Elephas maximus	2.79	24.48
Boon Chu	Elephas maximus	2.33	12.96
Gauduan	Elephas maximus	0.93	19.8
May	Elephas maximus	1.3	6.12
Namfun	Elephas maximus	0.56	19.8
Oay	Elephas maximus	0.68	18.36
Phong Petch	Elephas maximus	0.81	12.96
Pop	Elephas maximus	1.06	23.76
Thong Daeng	Elephas maximus	1.63	16.92
Wan Pen	Elephas maximus	1.3	9.36
Luukah	Elephas maximus	1.05	21.24
Maee Kawd	Elephas maximus	2.24	19.404
Pumbuang	Elephas maximus	2.09	20.16
Luukah	Elephas maximus	1.05	19.2204
Maee Kawd	Elephas maximus	2.24	17.6364
Phong	Elephas maximus	0.68	15.3684
Wanna Lee	Elephas maximus	0.683	22.7088
Amos	Elephas maximus	0.5	11.34
Liz	Elephas maximus	4.37273	11.3445
Taj	Elephas maximus	4.23409	13.3002
Tina	Elephas maximus	3.28409	6.4368
1	Elephas maximus	1.3	3.86
2	Elephas maximus	1.3	2.85
Tanya	Loxodonta africana	3.51243	6.43896
Opal	Loxodonta africana	3.43831	6.6924
Malika	Loxodonta africana	1.632	11.3476
Misha	Loxodonta africana	3.332	14.6606
Tava	Loxodonta africana	3.936	10.939
Tika	Loxodonta africana	4.632	13.9874
Seronga	Loxodonta africana	1.24	17.316
Csami	Loxodonta africana	0.93	15.12
Kedar	Loxodonta africana	0.119	6.41988
Kubwa	Loxodonta africana	3.365	6.3468
Tombi	Loxodonta africana	3.265	21.384
Ajani	Loxodonta africana	1.681	3.6828
Sophi	Loxodonta africana	4.358	5.40864
Ivory	Loxodonta africana	3.295	5.3244
