# Supplementary material for: The body mass-maximum speed relationship and the athletic capability of giant proboscideans and sauropods
Source: Sci Rep. 2025 Dec 24;16:2671. doi: 10.1038/s41598-025-32536-3 (PMC12823561; doi:10.1038/s41598-025-32536-3)
Supplement: Supplementary file 4 — Supplementary Material 4 [file 41598_2025_32536_MOESM4_ESM.xls]

## Sheet: Suppl Table 1
Original data:
Dirk and Clemente (2017)
Color of amended entries:
Hutchinson (2021)
This work
Species	Body mass (Tn)	Max Speed (km/h)	log10M	log10S
Loxodonta africana	3.265	21.384	0.513883	1.33009
Elephas maximus	2.79	24.48	0.445604	1.38881
Hippopotamus amphibius	3.8	25.2	0.579784	1.4014
Ceratotherium simum	2.5	25.2	0.39794	1.4014
Diceros bicornis	1.3	44.4024	0.113943	1.64741
Giraffa camelopardalis	1.0375	39.6	0.0159881	1.5977
Syncerus caffer	0.685	28.8	-0.164309	1.45939
Bison bison	0.8825	28.8	-0.0542853	1.45939
Bos sauveli	0.8	28.8	-0.09691	1.45939
Taurotragus oryx	0.7055	43.2	-0.151503	1.63548
Camelus dromedarius	0.525	40	-0.279841	1.60206
Alces alces	0.417	55.2734	-0.379864	1.74252
Equus caballus	0.375	69.02	-0.425969	1.83897
Ursus maritimus	0.3325	39.458	-0.478208	1.59614
Equus zebra	0.3	52.5	-0.522879	1.72016
Cervus elaphus	0.3	70.9848	-0.522879	1.85117
Connochaetes gnu	0.3	46.9	-0.522879	1.67117
Equus burchelli	0.2925	69.0762	-0.533874	1.83933
Ursus arctos	0.27565	47.328	-0.559642	1.67512
Tapirus bairdii	0.25	39.3939	-0.60206	1.59543
Hippotragus equinus	0.23825	55.2916	-0.622967	1.74266
Connochaetes taurinis	0.233	78.7763	-0.632644	1.8964
Equus hemionus	0.23	69.02	-0.638272	1.83897
Panthera tigris	0.1955	55.216	-0.708853	1.74206
Alcelaphus buselaphus	0.153	78.9902	-0.815309	1.89757
Panthera leo	0.1529	45.7	-0.815593	1.65992
Damaliscus lunatus	0.13	69.1224	-0.886057	1.83962
Gorilla gorilla	0.127	31.5376	-0.896196	1.49883
Ovis canadensis nelsoni	0.1175	47.3856	-0.929962	1.67565
Ursus americanus	0.1142	47.3145	-0.942334	1.67499
Oreamnos americanus	0.11175	32.5272	-0.951752	1.51225
Rangifer tarandus	0.11	78.8926	-0.958607	1.89704
Odocoileus hemionus	0.097	60.1987	-1.01323	1.77959
Phacochoerus aethiopicus	0.085	54.2408	-1.07058	1.73433
Lama guanacoe	0.0835	55.3098	-1.07831	1.7428
Odocoileus virginianus	0.0785	63.0667	-1.10513	1.7998
Capra caucasia	0.07	44.4272	-1.1549	1.64765
Homo sapiens	0.094	44.72	-1.02687	1.6505
Dama dama	0.0675	64.1985	-1.1707	1.80753
Ovis ammon	0.065	59.16	-1.18709	1.77203
Gazella granti	0.06225	79.8079	-1.20586	1.90205
Crocuta crocuta	0.0585	63.9964	-1.23284	1.80616
Acinonyx jubatus	0.0569	108.456	-1.24489	2.03525
Panthera pardus	0.0562	59.1616	-1.25026	1.77204
Aepyceros melampus	0.051625	46.3384	-1.28714	1.66594
Antilocapra americana	0.05	98.6	-1.30103	1.99388
Capreolus capreolus	0.05	59.1584	-1.30103	1.77202
Rupicapra rupicapra	0.05	39.4436	-1.30103	1.59598
Macropus spp	0.05	64.1663	-1.30103	1.80731
Panthera onca	0.044	80	-1.35655	1.90309
Canis lupus	0.03765	63.0295	-1.42424	1.79954
Antilope cervicapra	0.03725	103.541	-1.42887	2.01511
Hyaena hyaena	0.0359	49.2357	-1.44491	1.69228
Saiga tatarica	0.035	78.88	-1.45593	1.89697
Antidorcas marsupialis	0.034	95.651	-1.46852	1.98069
Gazella subgutturosa	0.03	95.7955	-1.52288	1.98135
Procapra gutturosa	0.03	79.0449	-1.52288	1.89787
Capra aegagrus	0.03	44.3736	-1.52288	1.64712
Canis familiaris	0.025	66.0677	-1.60206	1.81999
Gazella thomsonii	0.02025	79.862	-1.69357	1.90234
Lycaon pictus	0.0199995	68.6993	-1.69898	1.83695
Canis latrans	0.0142005	63.7907	-1.8477	1.80476
Presbytis	0.0129996	36.3114	-1.88607	1.56004
Meles meles	0.0114004	29.4488	-1.94308	1.46907
Leopardus pardalis	0.0096	61	-2.01773	1.78533
Canis aureus	0.00920012	54.9597	-2.03621	1.74004
Procyon lotor	0.00866668	23.57	-2.06215	1.37236
Canis mesomelas o adustus	0.00700001	58.86	-2.1549	1.76982
Caracal caracal	0.0066	80	-2.18046	1.90309
Vulpes fulva	0.00519985	70.6864	-2.28401	1.84934
Madoqua kirki	0.005	40.8233	-2.30103	1.61091
Nasua narica	0.00460016	26.4954	-2.33723	1.42317
Lepus arcticus	0.00460015	62.8223	-2.33723	1.79811
Lepus alleni	0.00440016	70.6894	-2.35653	1.84935
Urocyon cinereoargenteus	0.00413333	62.8086	-2.3837	1.79802
Macropus eugenii	0.00400018	38.8775	-2.39792	1.5897
Marmota monax	0.00400012	15.7015	-2.39793	1.19594
Lepus europeus	0.00400012	70.6799	-2.39793	1.8493
Lepus townsendii	0.00350009	54.967	-2.45592	1.7401
Mephitis mephitis	0.00266659	15.7011	-2.57404	1.19593
Felis catus	0.00266	48	-2.57512	1.68124
Lepus californicus	0.00199995	62.7551	-2.69898	1.79765
Oryctolagus cuniculus	0.00190007	54.9566	-2.72123	1.74002
Lepus americanus	0.00150001	49.0327	-2.82391	1.69049
Sylvilalagus	0.00150001	39.2568	-2.82391	1.59392
Uromys caudimaculatus	0.00118002	16.1651	-2.92811	1.20858
Bettongia penicilata	0.00110001	24.111	-2.9586	1.38222
Sciurus niger	0.00107798	23.3249	-2.96739	1.36782
Potorus tridactylus	0.000997965	20.7975	-3.00088	1.31801
Isoodon obesulus	0.00071798	13.9053	-3.14389	1.14318
Spermophilopsis leptodactylus	0.000600022	35.3395	-3.22183	1.54826
Spermophilus undulatus	0.000600022	19.6301	-3.22183	1.29292
Sciurus carolinensis	0.000516678	28.4053	-3.28678	1.4534
Spermophilus citellus	0.000500012	17.6445	-3.30102	1.24661
Myrmecobius fasciatus	0.000479977	13.5429	-3.31878	1.13171
Sciurus vulgaris and persicus	0.000400012	19.6423	-3.39793	1.29319
Spermophilus beldingi	0.000299995	12.7394	-3.52289	1.10515
Rattus	0.000249992	9.51697	-3.60207	0.978499
Spermophilus saturatus	0.000222012	21.5339	-3.65362	1.33312
Tamiasciurus hudsonicus	0.000219996	14.746	-3.65758	1.16867
Spermophilus tridecemlineatus	0.000124999	11.8197	-3.90309	1.07261
Dasyuroides byrnei	0.000120003	25.6617	-3.92081	1.40929
Spermophilus tereticaudus	0.000112595	14.7801	-3.94848	1.16968
Neotoma lepida	0.000110606	16.6219	-3.95622	1.22068
Mesocricetus brandti	0.000110001	8.83351	-3.9586	0.946133
Tamias striatus	0.0001	16.6823	-4	1.22226
Dipodomys deserti	9.75944e-05	14.6259	-4.01058	1.16512
Ammospermophilus leucurus	7.58964e-05	16.7722	-4.11978	1.22459
Monodelphis brevicaudata	7.45038e-05	11.3681	-4.12782	1.05569
Pseudomys nanus	6.09979e-05	14.0501	-4.21469	1.14768
Zymomys argurus	6.05031e-05	12.0536	-4.21822	1.08112
Elephantulus rupestris	6e-05	23.6	-4.22185	1.37291
Dipodomys microps	5.60005e-05	20.6236	-4.25181	1.31436
Antechinus flavipes	5.19998e-05	16.1991	-4.284	1.20949
Tamias amoenus	5.10018e-05	18.8587	-4.29241	1.27551
Pseudomys australis	5.00017e-05	15.9176	-4.30101	1.20188
Heteromys dasmarestianus	5.00017e-05	12.1902	-4.30101	1.08601
Microtus pennsylvanicus	5.00012e-05	10.7841	-4.30102	1.03278
Elephantulus edwardii	4.99e-05	19.4	-4.3019	1.2878
Dipodomys ordii	4.77985e-05	13.6616	-4.32059	1.1355
Lyomis pictus	4.19976e-05	16.7156	-4.37678	1.22312
Chaetodipus baileyi	3.9101e-05	12.092	-4.40781	1.0825
Notomys cervinus	3.50013e-05	13.662	-4.45592	1.13551
Notomys cervinus	3.5e-05	14	-4.45593	1.14613
Tamias minimus	3.45341e-05	16.1781	-4.46175	1.20893
Antechinus stuardii	3.15e-05	17.3843	-4.50169	1.24016
Pitymys pinetorum	2.99995e-05	8.76729	-4.52289	0.942865
Zapus trinotatus	2.84985e-05	13.8386	-4.54518	1.14109
Peromyscus leucopus	2.5e-05	11	-4.60206	1.04139
Napeozapus insignis	2.49992e-05	8.43969	-4.60207	0.926327
Peromyscus leucopus	2.49988e-05	10.6862	-4.60208	1.02882
Antechinomys laniger	2.49988e-05	14.5114	-4.60208	1.16171
Notomys alexis	2.4501e-05	12.7347	-4.61082	1.10499
Perognathus parvus	2.44003e-05	12.1539	-4.61261	1.08472
Peromyscus maniculatus	2.21337e-05	11.7192	-4.65495	1.0689
Sminthopsis macroura	1.99993e-05	14.0251	-4.69899	1.1469
Peromyscus eremicus	1.98008e-05	12.7286	-4.70332	1.10478
Peromyscus truei	1.93009e-05	13.9003	-4.71442	1.14302
Onychomys torridus	1.93009e-05	10.0557	-4.71442	1.00241
Chaetodipus fallax	1.80006e-05	12.4505	-4.74471	1.09519
Pseudomys hermannbergensis	1.80006e-05	12.2546	-4.74471	1.0883
Zapus hudsonicus	1.80004e-05	8.73683	-4.74472	0.941354
Sminthopsis crassicaudata	1.6999e-05	11.1814	-4.76958	1.0485
Blarina brevicauda	1.6e-05	3.6	-4.79588	0.556303
Mus musculus	1.59998e-05	12.7587	-4.79589	1.10581
Leggadina forresti	1.54994e-05	12.2542	-4.80968	1.08828
Cercatetus concinnus	1.50002e-05	4.84285	-4.8239	0.685101
Peromyscus crinitus	1.36997e-05	11.0745	-4.86329	1.04432
Microdipodops megacephalus	1.22999e-05	10.5994	-4.9101	1.02528
Perognathus longimembris	8.9001e-06	9.62498	-5.05061	0.9834
